# Supplementary material for: Aspergillus luchuensis, an Endophyte Fungus from the Metal Hyperaccumulator Plant Prosopis laevigata, Promotes Its Growth and Increases Metal Translocation
Source: Plants (Basel). 2023 Mar 16;12(6):1338. doi: 10.3390/plants12061338 (PMC10053625; doi:10.3390/plants12061338)
Supplement: Supplementary file 1 [file plants-12-01338-s001.zip]

Archive with 1 entries (1 files):
- Supplementary Tables S1 to S4.pdf
